# Supplementary material for: Accounting for Dependence Induced by Weighted KNN Imputation in Paired Samples, Motivated by a Colorectal Cancer Study
Source: PLoS One. 2015 Apr 7;10(4):e0119876. doi: 10.1371/journal.pone.0119876 (PMC4388652; doi:10.1371/journal.pone.0119876)
Supplement: S1 File — (ZIP) [file pone.0119876.s002.zip]

Archive with 7 entries (6 files):
- SuppFiles/
- SuppFiles/BinVariables.csv
- SuppFiles/ContVariables.csv
- SuppFiles/ImputationFunctions.R
- SuppFiles/KNNImputation.R
- SuppFiles/README.txt
- SuppFiles/SimulationPart_Imputation.R
