# Supplementary material for: Accounting for Dependence Induced by Weighted KNN Imputation in Paired Samples, Motivated by a Colorectal Cancer Study
Source: PLoS One. 2015 Apr 7;10(4):e0119876. doi: 10.1371/journal.pone.0119876 (PMC4388652; doi:10.1371/journal.pone.0119876)
Supplement: S1 File — (ZIP) [file pone.0119876.s002.zip › SuppFiles/BinVariables.csv]

Var	Factor1	Factor2	Mode
SEX	1	2	1
RecentAspIbu	1	2	1
RecentSmoke	1	2	1
MENOPAU	1	2	2
HRTPOST	0	1	0
