# Supplementary material for: Accounting for Dependence Induced by Weighted KNN Imputation in Paired Samples, Motivated by a Colorectal Cancer Study
Source: PLoS One. 2015 Apr 7;10(4):e0119876. doi: 10.1371/journal.pone.0119876 (PMC4388652; doi:10.1371/journal.pone.0119876)
Supplement: S1 File — (ZIP) [file pone.0119876.s002.zip › SuppFiles/ContVariables.csv]

Var	Min	Max	SD
SEL_AGE	33	79	9.72502476151887
CIGAMT	0	80	15.3895182189655
CALORIES	711.9872	10662.2695	1181.35915816372
BMIADJ	15.79176	54.92787	5.37857059226276
LUTZEA	267.5004	26982.6976	2501.20894106705
