# Supplementary material for: Accounting for Dependence Induced by Weighted KNN Imputation in Paired Samples, Motivated by a Colorectal Cancer Study
Source: PLoS One. 2015 Apr 7;10(4):e0119876. doi: 10.1371/journal.pone.0119876 (PMC4388652; doi:10.1371/journal.pone.0119876)
Supplement: S1 File — (ZIP) [file pone.0119876.s002.zip › SuppFiles/ImputationFunctions.R]

################################################################
## FILE: "ImputationFunctions.R"                              ##
## CREATED: 01/02/2015                                        ##
## PURPOSE: SUPPORTING FUNCTIONS OF IMPUTATION                ##
## AUTHOR: ANVAR SUYUNDIKOV                                   ##
##         PH.D. CANDIDATE IN STATISTICS                      ##
##         UTAH STATE UNIVERSITY                              ##
################################################################


#####################################################
## GENERATE PAIRED MIRNA AND DEMOGRAPHIC DATA SETS ##
#####################################################

generate.NandT.data = function(n, G, muN, muT, sigmaN, sigmaT ){
  normal <- matrix(nrow=n, ncol=G)
  tumor <- matrix(nrow=n, ncol=G)
  for( g in 1:G ){
    nn = rnorm(n, mean=muN[g], sd=sigmaN[g])
    tt = rnorm(n, mean=muT[g], sd=sigmaT[g])    
    normal[,g] = nn
    tumor[,g] = tt
  }
  return( list(normal = normal, tumor = tumor) )
}


## CONTINUOUS VARIABLES:
predDemContVar = function(data, CRC.cont, variable, rounding){
  YY = matrix(NA, nrow=nrow(data), ncol=1)
  b0 = 1
  min1 = CRC.cont$Min[which(CRC.cont$Var==variable)]
  max1 = CRC.cont$Max[which(CRC.cont$Var==variable)]
  sd1 = CRC.cont$SD[which(CRC.cont$Var==variable)]
  
  DEgene = sample(mirnaDE, nDE)
  bDE = runif(nDE, min1/(2.5*nDE), max1/(2.5*nDE))
  
  for(i in 1:nrow(data)){ 
    e = rnorm(1, 0, sd1*0.1) 
    
    if(rounding)
      Y = round(b0 + sum(data[i,DEgene]*bDE) + e)
    else
      Y = b0 + sum(data[i,DEgene]*bDE) + e 
    
    YY[i,1] = Y
  }
  
  return(YY)
}


## BINARY VARIABLES:
predDemBinVar = function(data, CRC.bin, variable){
  factors = c(CRC.bin$Factor1[which(CRC.bin$Var==variable)], CRC.bin$Factor2[which(CRC.bin$Var==variable)] )
  P1 = matrix(NA, nrow=nrow(data), ncol=1)
  P3 = matrix(NA, nrow=nrow(data), ncol=1)
  b0 = CRC.bin$Mode[which(CRC.bin$Var==variable)]  
  
  DEgene = sample(mirnaDE, nDE)
  bDE = runif(nDE, -0.5, 0.5)
  
  for(i in 1:nrow(data)){
    P = 1/( 1 + exp( -( b0 + sum(data[i,DEgene]*bDE) ) ) )
    P1[i,1] = P
  }
  
  P2 = (P1-min(P1))/(max(P1)-min(P1))
  P3[which(P2 <= 0.5), ] = as.numeric(factors[1])
  P3[which(P2 > 0.5), ] = as.numeric(factors[2])
  
  return(P3)
}


normalize = function(x){
  min = min(x)
  max = max(x)
  for(i in 1:length(x)){
    if(min==max) x[i] = 0
    else x[i] <- (x[i]-min)/(max-min)
  }
  x
}


demographic.dist = function(matrix, method){
  list.dist = list()
  for( i in 1:ncol(matrix) ){
    x.dist = dist(matrix[,i], method=method, diag=FALSE) 
    x.normalize = normalize(x.dist)
    list.dist[[i]] = x.normalize
  }
  
  # AGGREGATION OF NORMALIZED MATRIX DISTANCES:
  aggregate = list.dist[[1]]
  if(ncol(matrix)>1){
    for(j in 2:ncol(matrix) )
      aggregate <- aggregate + list.dist[[j]]
    
    aggregate = aggregate / length(list.dist)
  }
  
  return(aggregate)
}


aggregate.distance = function(disc.data, cont.data){
  demvar.disc.normalize = demographic.dist(disc.data, "manhattan")
  demvar.cont.normalize = demographic.dist(cont.data, "euclidean")
  
  aggregate.dist = ( demvar.disc.normalize + demvar.cont.normalize ) / 2
  return(aggregate.dist)
}


generate.data = function(CRC.cont, CRC.bin, n, G, muN, muT, sigmaN, sigmaT, missing ){
  NvsT.samples = generate.NandT.data(n, G, muN, muT, sigmaN, sigmaT )
  normal = NvsT.samples$normal
  tumor = NvsT.samples$tumor
  
  ## DEMOGRAPHIC VARIABLES:
  cont1 = predDemContVar(tumor, CRC.cont, "SEL_AGE", TRUE)
  cont2 = predDemContVar(tumor, CRC.cont, "CIGAMT", TRUE)
  cont3 = predDemContVar(tumor, CRC.cont, "CALORIES", TRUE)
  cont4 = predDemContVar(tumor, CRC.cont, "BMIADJ", FALSE)
  cont5 = predDemContVar(tumor, CRC.cont, "LUTZEA", FALSE)
  
  disc1 = predDemBinVar(tumor, CRC.bin, "SEX")
  disc2 = predDemBinVar(tumor, CRC.bin, "RecentAspIbu")
  disc3 = predDemBinVar(tumor, CRC.bin, "RecentSmoke")
  disc4 = predDemBinVar(tumor, CRC.bin, "MENOPAU")
  disc5 = predDemBinVar(tumor, CRC.bin, "HRTPOST")
  
  demvar.cont = cbind(cont1, cont2, cont3, cont4, cont5)
  demvar.disc = cbind(disc1, disc2, disc3, disc4, disc5)
  
  ## AGGREGATE DISTANCE MATRICES:
  aggregate.dist = aggregate.distance(demvar.disc, demvar.cont)
    
  ## MISSINGNESS:
  missing.rows = sample(nrow(normal), round(nrow(normal)*missing))
  missing.normal = normal
  missing.normal[missing.rows, ] = NA
  missing.data = cbind(missing.normal, tumor)
  fullmissing.data = cbind(missing.normal, tumor, demvar.cont, demvar.disc)
  
  initial.data = cbind(normal, tumor)
  withoutNA.data = na.omit(missing.data) 
  
  return(list( missing.rows=missing.rows, x.initial=initial.data, x.withoutNA=withoutNA.data, x.missing=missing.data, x.fullmissing=fullmissing.data, x.dist=aggregate.dist) )
}


########################
## IMPUTATION METHODS ##
########################

.dist.2dto1d.kNNImpute = function(i,j,n) {    
  ret = rep(0, length(j))
  j.larger.indices = which(j > i)
  j.smaller.indices = which(j < i)  
  
  if (length(j.larger.indices) > 0) {
    j.larger = j[j.larger.indices]
    ret[j.larger.indices] = (i-1)*n - i^2/2 + j.larger - i/2
  }
  
  if (length(j.smaller.indices) > 0) {
    j.smaller = j[j.smaller.indices]
    ret[j.smaller.indices] = (j.smaller-1)*n - j.smaller^2/2 + i - j.smaller/2
  }
  
  return(ret)
}


## KNN IMPUTATION AND COVARIANCE MATRICES:
imputation.kNNImpute = function(x, k, x.dist = NULL){
  ## RE-ORDER MATRIX:
  missing.matrix = is.na(x)
  nonNA.rows = which( !apply(missing.matrix, 1, function(i){ any(i) }) )
  NA.rows = which( apply(missing.matrix, 1, function(i){ any(i) }) )
  NA.cols = which( apply(missing.matrix, 2, function(i){any(i)}))
  
  ## NEW MATRIX:
  xx = rbind(x[nonNA.rows,], x[NA.rows,])
  xx.nonNA.rows = which( !apply(is.na(xx), 1, function(i){ any(i) }) )
  xx.NA.rows = which( apply(is.na(xx), 1, function(i){ any(i) }) )
  
  if (is.null(x.dist)) x.dist = dist(xx)  
  
  V = list()
  x3 = matrix(nrow=nrow(x), ncol=length(NA.cols))
  
  for( g in 1:length(NA.cols) ){
    x1 = xx[xx.nonNA.rows, g]
    neighbor.indices = which(!is.na(xx)[, g])
    
    A = matrix(nrow=length(xx.nonNA.rows), ncol=length(xx.NA.rows))
    for( r in 1:length(xx.NA.rows) ){
      indices.1d = .dist.2dto1d.kNNImpute(xx.NA.rows[r], neighbor.indices, nrow(x)) 
      knn.dist = x.dist[indices.1d]
      ranks = order(knn.dist)
      small.dist = knn.dist[ranks]
      
      weights = 1 - (small.dist/max(knn.dist))[1:k]
      knn.weights = weights/sum(weights) 
      
      knn_weights <- rep(0, length(xx.nonNA.rows))
      knn_weights[ranks[1:k]] <- knn.weights
      A[,r] <- knn_weights
    }
    
    x2 = t(A)%*%x1
    x3[,g] = c(x1,x2)
    
    I = diag(1, nrow=length(x1))
    VV = rbind( cbind(I, A), cbind(t(A), t(A)%*%A) )*var(x1)
    V[[g]] = VV    
  }
  
  xx = cbind(c(nonNA.rows,NA.rows), x3, xx[,(length(NA.cols)+1):ncol(xx)])
  x.imputed = xx[order(xx[,1]),]
  x.imputed = x.imputed[,-1]
  
  colnames(x.imputed) = colnames(x)
  
  return( list( x.imputed = x.imputed, VarCovMatrix = V) )
} 


## MULTIPLE IMPUTATION BASED ON MCMC:
mimi = function(data, G, selec.vars){    
  mi.imputed = c()
  for(i in 1:G){
    x.mi = data[,c(i, selec.vars)]
    inf = mi.info(x.mi)
    IMP = mi(x.mi, inf, n.imp=5, n.iter=50, max.minutes=10, seed=NA, run.past.convergence=TRUE, add.noise=TRUE)
    mi.data = mi.completed(IMP)
    mi.data2=(mi.data[[1]]+mi.data[[2]]+mi.data[[3]]+mi.data[[4]]+mi.data[[5]])/5
    mi.imputed = cbind(mi.imputed, mi.data2[,1])
  }
  return(mi.imputed)
}


## MULTIPLE IMPUTATION BASED ON EM:
emem = function(data, G, selec.vars, n){    
  em.imputed = c()
  
  for(i in 1:G){
    x.em = data[,c(i, selec.vars)]
    em.data = amelia(x.em, m=5, p2s=0)
    
    if( em.data$code==2 ){
      code=2
      lambda = 0.00001
      while(code==2){
        t = amelia(x.em, m=5, p2s=0)  
        lambda = lambda+0.01
        
        if(t$code==2)  
          t = amelia(x.em, m=5, p2s=0, empri=lambda*nrow(x.em)) 
        
        code=t$code
      }
      em.data = t
    }
    
    em.data2=(em.data$imputations[[1]]+em.data$imputations[[2]]+em.data$imputations[[3]]+em.data$imputations[[4]]+em.data$imputations[[5]])/5
    em.imputed = cbind(em.imputed, em.data2[,1])
  }
  
  return(em.imputed)
}


############################
## P-VALUES AND ROC RATES ##
############################


pairedttest.kNNImpute = function( normal, tumor, CovMatrix, dependence, correction, pmethod="fdr" ) {  
  
  D = tumor - normal
  
  p_values <- matrix(0, nrow=ncol(D), ncol=1)
  ones <- rep(1, nrow(D))
  for(j in 1:ncol(D) ){    
    
    if(dependence & class(CovMatrix)=="list") 
      U <- CovMatrix[[j]] + diag(var(tumor[,j]), nrow(D)) 
    else U <- diag(1, nrow=nrow(D))
    
    if( det(U)<=1e-30 & all(eigen(U)$values>0)==FALSE ) z_test = 0    
    else{
      muhat <- solve( t(ones)%*%solve(U)%*%ones )%*%t(ones)%*%solve(U)%*%D[,j]
      Q <- t(D[,j] - ones%*%muhat)%*%solve(U)%*%(D[,j]-ones%*%muhat)
      sigma2 <- as.numeric( Q/( nrow(D) - 1 ) )
      Cov_muhat <- as.numeric(sigma2*solve(t(ones)%*%solve(U)%*%ones) )
      z_test <- muhat/sqrt(Cov_muhat)
    }
    
    p_val_t_test <- 2*(1-pt(abs(z_test), df=nrow(D) - 1 ))  
    p_values[j,1] <- p_val_t_test   
  }
  
  p_values[which(p_values[,1]=="NaN"),1] = 1
  
  if(correction) p_values <- as.matrix(p.adjust(p_values, pmethod))
  else p_values <- as.matrix(p_values)
  
  colnames(p_values) <- c("p-values")
  return(p_values)
}


generate.results = function(imputed.data, G, true_DE, CovMatrix, dependence, correction, pmethod){
  normal = imputed.data[,1:G]
  tumor = imputed.data[,(G+1):(2*G)]
  
  pvals.raw = pairedttest.kNNImpute(normal, tumor, CovMatrix, dependence, correction=FALSE, pmethod)   
  
  pvals.corrected <- as.matrix(p.adjust(pvals.raw, pmethod))
  pvals = cbind(pvals.corrected, true_DE)
  pvals = matrix( pvals[order(pvals[,1], decreasing=TRUE),], ncol=2 )
  DE.genes = pvals[,2]  
  ntrueDE = length(which(DE.genes==1))  
  nnottrueDE = length(which(DE.genes==0))  
  
  ROC.rates = c()
  for(i in 1:length(DE.genes)){
    sig.DE = DE.genes[i:length(DE.genes)]
    
    ## ROC RATES:
    TPR = length(which(sig.DE==1))/ntrueDE
    FPR = length(which(sig.DE==0))/nnottrueDE
    FDR = length(which(sig.DE==0))/ntrueDE
    
    TPR[which(TPR=="NaN")] = 1
    FPR[which(FPR=="NaN")] = 1
    
    ROC.rates <- rbind(ROC.rates, c(FPR, TPR, FDR))
  }
  
  colnames(ROC.rates) = c("FPR", "TPR", "FDR" )
  
  return ( list (pval.raw = pvals.raw, 
                 pval.cor = pvals.corrected,
                 ROC.rates = ROC.rates) )
}
