# Supplementary material for: Accounting for Dependence Induced by Weighted KNN Imputation in Paired Samples, Motivated by a Colorectal Cancer Study
Source: PLoS One. 2015 Apr 7;10(4):e0119876. doi: 10.1371/journal.pone.0119876 (PMC4388652; doi:10.1371/journal.pone.0119876)
Supplement: S1 File — (ZIP) [file pone.0119876.s002.zip › SuppFiles/KNNImputation.R]

################################################################
## FILE: "KNNI_Imputation.R"                                  ##
## CREATED: 01/02/2015                                        ##
## PURPOSE: PERFORMING IMPUTATION                             ##
## OUTPUT: RMSE, P-VALUES, AND ROC (TPR, FPR, & TPR) VALUES   ##
## AUTHOR: ANVAR SUYUNDIKOV                                   ##
##         PH.D. CANDIDATE IN STATISTICS                      ##
##         UTAH STATE UNIVERSITY                              ##
################################################################


setwd("/home/anvar/Dropbox/ .../KNN_Imputation_010215/")  ## NEED DIRECTION TO THE DATA FOLDER


## PACKAGES:
library("mi")
library("Amelia")
library("fmsb")  


## UPLOAD REQUIRED R FUNCTIONS:
source("ImputationFunctions.R")


## CHARACTERISTICS OF DEMOGRAPHIC AND LIFE STYLE VARIABLES OF CRC:
CRC.cont = read.csv( file="ContVariables.csv", sep=",", head=TRUE, as.is =TRUE )
CRC.bin = read.csv( file="BinVariables.csv", sep=",", head=TRUE, as.is =TRUE )


##################
### PARAMETERS ###
##################

## SELECT SAMPLE SIZE AND MISSING PERCENTAGE:
n = 50         # n = 50, 100, 200, and 400
missing = 0.1  # missing = 0.1, 0.2, 0.3, 0.4, and 0.5

G = 2000       # MIRNAS
k = 10         # K-NEAREST NEIGHBORS


## PARAMETERS FOR GENERATED MIRNA DATA:
meanN=2; meanT=2.5; sdN=1.25; sdT=1.25
muN = rep(meanN, G) 
muT = muN
muT[which(true_DE==1)] = meanT 
sigmaN = rep(sdN, G)
sigmaT = rep(sdT, G)


## DIFFERENTIALLY EXPRESSED MIRNA FEATURES:
set.seed(1)
DE=0.2
true_DE = rbinom(G, 1, DE)  
mirnaDE = which(true_DE==1)

pX = 0.05   
nDE = round(G*pX*DE)


#############################
### P-VALUES / ROC RATES: ###
#############################

seed = 123
StartSim = 1; EndSim = 20

source( "SimulationPart_Imputation.R" )
