# Supplementary material for: Accounting for Dependence Induced by Weighted KNN Imputation in Paired Samples, Motivated by a Colorectal Cancer Study
Source: PLoS One. 2015 Apr 7;10(4):e0119876. doi: 10.1371/journal.pone.0119876 (PMC4388652; doi:10.1371/journal.pone.0119876)
Supplement: S1 File — (ZIP) [file pone.0119876.s002.zip › SuppFiles/README.txt]

This README file summarizes the Supplemental Files
provided along with 2015 PLOS ONE manuscript
"Accounting for dependence induced by weighted KNN
imputation in paired samples, motivated by a
colorectal cancer study"
by Suyundikov et al.


The main file here is KNNImputation.R,
which sources in the functions defined in
ImputationFunctions.R, reads in the summary
data in BinVariables.csv and ContVariables.csv,
and sources in the simulation code of
SimulationPart_Imputation.R
