# Supplementary material for: Accounting for Dependence Induced by Weighted KNN Imputation in Paired Samples, Motivated by a Colorectal Cancer Study
Source: PLoS One. 2015 Apr 7;10(4):e0119876. doi: 10.1371/journal.pone.0119876 (PMC4388652; doi:10.1371/journal.pone.0119876)
Supplement: S1 File — (ZIP) [file pone.0119876.s002.zip › SuppFiles/SimulationPart_Imputation.R]

################################################################
## FILE: "SimulationPart_Imputation.R"                        ##
## CREATED: 01/02/2015                                        ##
## PURPOSE: SIMULATION FOR LOOP PART OF IMPUTATION            ##
## OUTPUT: RMSE, P-VALUES, AND ROC (TPR, FPR, & TPR) VALUES   ##
## AUTHOR: ANVAR SUYUNDIKOV                                   ##
##         PH.D. CANDIDATE IN STATISTICS                      ##
##         UTAH STATE UNIVERSITY                              ##
################################################################


set.seed(seed)


RMSE.TOTAL = c()

for( sim in StartSim:EndSim){   ## BEGIN SIMULATION PART
  
  ## GENERATE MIRNA AND DEMOGRAPHIC DATA SETS:
  data = generate.data(CRC.cont, CRC.bin, n, G, muN, muT, sigmaN, sigmaT, missing)
  
  x.initial = data$x.initial
  x = data$x.missing
  x.demog = data$x.fullmissing[,-c(1:(2*G))]
  x.CD = data$x.withoutNA
  x.dist = data$x.dist
  missing.rows = data$missing.rows
    
  x.mi = cbind( x[,1:G], x.demog )
  colnames(x.mi) = rep(1:ncol(x.mi))
  selec.vars = (G+1):ncol(x.mi)
  for(i in 1:ncol(x.mi))
    colnames(x.mi)[i] = paste("V", colnames(x.mi)[i], sep="")
  x.mi = as.data.frame(x.mi)
  x.em = x.mi
  
    
  #################
  ## IMPUTATIONS ##
  #################
  
  ## KNN (ALSO COVARIANCE MATRICES):
  out = imputation.kNNImpute(x=x, k=k, x.dist=x.dist)
  
  ## MI (MCMC):
  mi.imputed = mimi(x.mi, G, selec.vars)
  mi.imputed = cbind(mi.imputed[,1:G], x.initial[,(G+1):(2*G)])
  
  ## MI (EM):
  em.imputed = emem(x.em, G, selec.vars, n)
  em.imputed = cbind(em.imputed[,1:G], x.initial[,(G+1):(2*G)])
  
    
  #################
  ## RMSE VALUES ##
  #################
  
  ## RMSE FOR KNN:
  R = x.initial[missing.rows, 1:G]
  I = out$x.imputed[missing.rows, 1:G]
  N = ncol(I)*nrow(I)
  RMSE.KNN = sqrt( sum((R-I)^2)/N  )
  
  ## RMSE FOR MI:
  R = x.initial[missing.rows, 1:G]
  I = mi.imputed[missing.rows, 1:G]
  N = ncol(I)*nrow(I)
  RMSE.MI = sqrt( sum((R-I)^2)/N  )
  
  ## RMSE FOR EM:
  R = x.initial[missing.rows, 1:G]
  I = em.imputed[missing.rows, 1:G]
  N = ncol(I)*nrow(I)
  RMSE.EM = sqrt( sum((R-I)^2)/N  )

  RMSE = c(sim, RMSE.KNN, RMSE.MI, RMSE.EM)
  RMSE.TOTAL = rbind(RMSE.TOTAL, RMSE)
  colnames(RMSE.TOTAL) = c("SimN", "RMSE.KNN", "RMSE.MI", "RMSE.EM" )

  ## PRODUCE RMSE OUTPUTS:
  write.table(RMSE.TOTAL, file=paste("RMSE_miss", missing*100, "_n", n, "_sim", StartSim, "-", EndSim, ".csv", sep=""), sep=",", row.names = FALSE, col.names = TRUE)  
  
  
  #############################
  ## P-VALUES AND ROC VALUES ##
  #############################
  
  ### ANALYSIS I: FULL DATA
  results.full = generate.results(imputed.data=x.initial, G, true_DE=true_DE, CovMatrix=FALSE, dependence=FALSE, correction=TRUE, pmethod="fdr")
  
  ## ANALYSIS II (ACCOUNTING FOR DEPENDENCE):
  results.dep = generate.results(imputed.data=out$x.imputed, G, true_DE=true_DE, CovMatrix=out$VarCovMatrix, dependence=TRUE, correction=TRUE, pmethod="fdr")
  
  ## ANALYSIS III (IGNORING DEPENDENCE):
  results.indep = generate.results(imputed.data=out$x.imputed, G, true_DE=true_DE, CovMatrix=FALSE, dependence=FALSE, correction=TRUE, pmethod="fdr") 
  
  ## ANALYSIS IV (MCMC):
  results.mi = generate.results(imputed.data=mi.imputed, G, true_DE=true_DE, CovMatrix=FALSE, dependence=FALSE, correction=TRUE, pmethod="fdr")
  
  ## ANALYSIS V (EM):
  results.em = generate.results(imputed.data=em.imputed, G, true_DE=true_DE, CovMatrix=FALSE, dependence=FALSE, correction=TRUE, pmethod="fdr")
  
  ## ANALYSIS VI (CASE DELETION):
  results.CD = generate.results(imputed.data=x.CD, G, true_DE=true_DE, CovMatrix=FALSE, dependence=FALSE, correction=TRUE, pmethod="fdr")
    
  ## PRODUCE ROC OUTPUTS:
  outputs = cbind(results.full$pval.raw, results.dep$pval.raw, results.indep$pval.raw, results.mi$pval.raw, results.em$pval.raw, results.CD$pval.raw, results.full$pval.cor, results.dep$pval.cor, results.indep$pval.cor, results.mi$pval.cor, results.em$pval.cor, results.CD$pval.cor, results.full$ROC.rates[,1], results.full$ROC.rates[,2], results.full$ROC.rates[,3], results.dep$ROC.rates[,1], results.dep$ROC.rates[,2], results.dep$ROC.rates[,3], results.indep$ROC.rates[,1], results.indep$ROC.rates[,2], results.indep$ROC.rates[,3], results.mi$ROC.rates[,1], results.mi$ROC.rates[,2], results.mi$ROC.rates[,3], results.em$ROC.rates[,1], results.em$ROC.rates[,2], results.em$ROC.rates[,3], results.CD$ROC.rates[,1], results.CD$ROC.rates[,2], results.CD$ROC.rates[,3])
  
  colnames(outputs) = c("RawPval_full", "RawPval_dep", "RawPval_indep", "RawPval_mi", "RawPval_em", "RawPval_CD", "AdjPval_full", "AdjPval_dep", "AdjPval_indep", "AdjPval_mi", "AdjPval_em", "AdjPval_CD", "FPR_full", "TPR_full", "FDR_full", "FPR_dep", "TPR_dep", "FDR_dep", "FPR_indep", "TPR_indep", "FDR_indep", "FPR_mi", "TPR_mi", "FDR_mi", "FPR_em", "TPR_em", "FDR_em", "FPR_CD", "TPR_CD", "FDR_CD")
  
  write.table(outputs, file=paste("Outputs_miss", missing*100, "_n", n, "_sim", sim, ".csv", sep=""), sep=",", row.names = FALSE, col.names = TRUE)
  
  
  print(paste("End of Simulation: ", sim, sep=""))
  
}  ## END OF SIMULATION PART
